# Supplementary material for: Unlocking the hidden variation from wild repository for accelerating genetic gain in legumes
Source: Front Plant Sci. 2022 Nov 9;13:1035878. doi: 10.3389/fpls.2022.1035878 (PMC9682257; doi:10.3389/fpls.2022.1035878)
Supplement: Supplementary file 1 [file Table_1.xlsx]

## Sheet: Supplementary Table 1
Supplementary Table 1: Different genes pools (GPs) of legume crops
Crop	Primary gene pool (GP-1)	Secondary gene pool (GP-2)	Tertiary gene pool (GP-3)	Quaternary gene pool (GP-4)	References
Chickpea	C. arietinum, C. reticulatum	C. echinospermum, C. turcicum	C. acanthophyllum, C. anatolicum, C. atlanticum, C. balcaricum, C. baldshuanicum, C. flexuosum, C. grande, C. incanum, C. korshinskyi, C. laetum, C. mogoltavicum, C. paucijugum, C. rassuloviae, C. songaricum, C. canariense, C. fedtschenkoi, C. floribundum, C. heterophyllum, C. isauricum, C. graecum, C. incisum, C. kermanense, C. macrocanthum, C. microphyllum, C. montbretti, C. multijugum, C. nuri…	-	Harlan and de Wet 1971; Smy´kal et al 2015; Toker et al 2021
Pigeonpea	Cajanus cajan,	C. acutifolius, C. albicans, C. confertiflorus, C. lanceolatus, C. latisepalous, C. lineatus, C. reticulatus, C. scarabaeoides,	C. goensis, C. heynei, C. kerstingii, C. mollis, C. platycarpus, C. rugosus,	-	Harlan and de Wet, 1971; Smartt, 1990
	C. cajanifolius	C. sericeus, C. trinervius	C. volubilis, Rhynchosia, Dunbaria, Eriosema	-
Soybean	G. max (cultivated soybean), landraces and G. soja.	Unknown	G. tomentella, G. argyrea and G. canescens,	-	Harlan and de Wet (1971)
			G. albicans, G. arenaria, G. argyrea , G. canescens, G. clandestina, G. curvata, G. cyrtoloba, G. falcata, G. hirticaulis, G. lactovirens, G. latifolia, G. latrobeana, G. microphylla, G. pindanica, G. tabacina, G. tomentella	-	Palmer and Hymowitz, 2016
Groundnut	A. hypogaea, A. monticola	A.ipaensis, A. batizocol, A. benensis, A. cruziana, A. gregoryi, A. krapovickasii, A. magna, A. trinitensis, A. valida, A. williamsii, A. glandulifera, A. valsii, A. decora, A. praecox, A. palustris, A. villosa, A. simpsonii, A. schininii, A. kempff-mercadoii, A. microsperma, A. kuhlmannii, A. hoehnei, A. herzogii, A. helodes, A. correntina, A. linearifolia, A. diogoi, A. cardenasii, A. stenosper…	A. procumbentes, A. caulorrhizae, A. heteranthae, A. triseminatae, A. trierectoides, A. erectoides, A. extranervosae, A. rhizomatosae,	-	Krapovickas and Gregory 1994; Valls and Simpson 2005
Lentil	L. culinaris, L. orientalis, L. tomentosus	L. lamottei, L. odemensis	L. ervoides, L. nigricans	L. nigricans	Muehlbauer et al 1995, Fratini and Ruiz 2006, Wong et al 2015
French bean	P. vulgaris L.var. aborigineus	P. albescens, P. coccineus, P. costaricensis, P. dumosus, P. persistentus	P. acutifolius A. Gray, P. acutifolius A. Gray var. Acutifolius, P. acutifolius A. Gray var. Tenuifolius, A. Gray, P. angustissimus A. Gray, P. Carteri, P. filiformis, P. maculates, P. parvifolius	-	Debouck, 1999; Freytag et al 2002
Cowpea	V.unguiculata, V.unguiculata subsp unguiculata var. spontanea	V. schlechteri, V. keraurenii, V. monantha, V. dekindtiana, V. pawekiae, V. baoulensis, V. stenophylla, V. unguiculata ssp. stenophylla var. kgalagadiensis, V. unguiculata subsp. stenophylla var. protracta, V. unguiculata subsp pubescens, V. unguiculata subsp tenuis, V. unguiculata subsp alba, V. unguiculata subsp letouzeyi	V. frutescens, V. friesiorum, V. membranacea, V. somaliensis, V. reticulata, V. wittei	-	Pasqu et al 1993
Field pea	P. sativum subsp elatius	P. abyssinicum, P. fulvum	Vavilovia formosa	-	Harlan and de Wet, 1971; Golubev, 1990; Symkal 2017
Green gram	V. radiata var. radiata, V. radiata var. sublobata, V. radiata var. setulosa	V. radiata var. radiata, V. radiate var. sublobata, V. radiate var. setulosa, V. aconitifolia, V. trilobata, V. mungo, V. stipulacea, V. subramaniana, V. grandiflora	V. angularis, V. dalzelliana, V. glabrescens, Vigna grandis, V. umbellata, V. vexillata, section Acontifoliae, V. trinervia		Smartt 1985; Chandel and Lester, 1991; Dana and Karmakar 1990; Kaewwongwal et al 2013, Singh et al 2017
Black gram	V. mungo var. mungo, V. mungo var. silvestris	V. grandiflora, V. mungo var. mungo, V. mungo var. silvestris,V. aconitifolia, V. trilobata	V. angularis, V. dalzelliana, V. glabrescens, V. grandis, V. umbellata, V. vexillata
Rice bean	V. umbellata	-	V. minima	-	Gopinathan et al 1986
Forage legume	T. repens R	2x T. occidentale R, 4x T. occidentale, T. nigrescens ssp. nigrescens R, T. nigrescens ssp. petrisavii R, T. nigrescens ssp. meneghinianum R	T. uniflorum R, T. isthmocarpum R, 4x T. ambiguum A	2x T. ambiguum A, 6x T. ambiguum A, T. thalii P, T. pallescens P	Williams et al 2014
References
Harlan JR, de Wet MJ (1971) Towards a rational classification of crop plant. Taxonomy 20:509–517
Smy´kal P, Coyne CJ, Ambrose MJ, Maxted N, Schaefer H, Blair MW et al (2015) Legume crops phylogeny and genetic diversity for science and breeding. Crit Rev Plant Sci34:43–104
Smartt J (1990) Grain legumes: evolution and genetic resources. Cambridge University Press, Cambridge, U K
Toker, C., Berger, J., Eker, T., Sari, D., Sari, H., Gokturk, R. S., ... & von Wettberg, E. J. (2021). Cicer turcicum: A new Cicer species and its potential to improve chickpea. Frontiers in Plant Science, 12, 662891.
Palmer, R. G., & Hymowitz, T. (2016). Soybean: germplasm, breeding, and genetics.
Krapovickas, A., & Gregory, W. C. (1994). TAXONOMIA DEL GENERO" ARACHIS (LEGUMINOSAE)". Bonplandia, 1-186.
Valls, J. F., & Simpson, C. E. (2005). New species of Arachis (leguminosae) from Brazil, Paraguay and Bolivia. Bonplandia, 35-63.
Fratini R, Ruiz M (2006) Interspecific hybridization in the genus Lens applying in vitro embryo rescue. Euphytica, 150: 271–280.
Muehlbauer F. J., Kaiser W. J., Clement S. L., Summerfield R. J., and Donald L. S., (1995) Production and breeding of lentil. Advances in Agronomy. Academic Press. pp. 283–332.
Wong M. M., Gujaria-Verma N., Ramsay L., Yuan H. Y., Caron C., Diapari M., Vandenberg A., Bett K., E., (2015). Classification and characterization of species within the genus Lens using genotyping by sequencing (GBS). PLoS One. 10: e0122025.
Debouck, D. G. (1999). Diversity in Phaseolus species in relation to the common bean. In: (Ed. Singh, S.P.) Common Bean Improvement in the Twenty First Century Kluwer Academic Publishers, The Netherlands.
Pasquet, R.S.(1993). Classification infraspecifique des formes spontanees de Vigna unguiculata (L.) Walp. (Fabaceae) a partir de donees morphologiques. Bull. Jard. Bot. Nat. Bel. 62: 127-173.
Golubev, A. A. (1990). Habitats, collection, cultivation and hybridization of Vavilovia formosa Fed. Bulletin of Applied Botany, of Genetics and Plant Breeding, 135: 67–75.
Smýkal, P., Hradilová, I., Trneˇný, O., Brus, J., Rathore, A., Bariotakis, M., Pirintsos, S. (2017). Genomic diversity and macroecology of the crop wild relatives of domesticated pea. Scientific Reports, 7(1), 1–10.https://doi.org/10.1038/s41598-017-17623-4
Chandel, K., and R. Lester. 1991. "Origin and evolution of Asiatic Vigna species." Golden jubilee celebration symposium on grain legumes.
Dana, S., and P. Karmakar. 1990. "Species relation in Vigna subgenus Ceratotropis and its implication in breeding." Plant Breeding Reviews 8:19-42.
Kaewwongwal, A., A. Jetsadu, P. Somta, S. Chankaew, and P. Srinives. 2013." Genetic diversity and population structure of Vigna exilis and V. grandiflora (Phaseoleae, Fabaceae) from Thailand based on micro satellite variation." Botany 91 (10):653-661.
Smartt, J. 1985. "Evolution of grain legumes. III. Pulses in the genus Vigna." Experimental Agriculture 21 (2):87-100.
Singh, V., Yadav, N. R., & Singh, J. (2017). Role of genomic tools for mungbean [Vigna radiata (L.) Wilczek] improvement. Legume Research: An International Journal, 40(4).
Gopinathan, M.C., Babu C.R. andShivanna K.R. (1986). Interspecific Hybridization Between Rice Bean (VignaUmbellata) and Its Wild Relative (V. Minima): Fertility-Sterility Relationships. Euphytica 35: 1017-1022.
Williams WM. Trifolium interspecific hybridisation: widening the white clover gene pool. Crop and Pasture Science. 2014 Apr 14;65(11):1091-106.

## Sheet: Supplementary Table 2
Supplementary Table 2: Wild species of important legume crops identified as promising donors for rendering economic traits
Crops	Traits	Important traits	Wild relatives	References
Chickpea	Agronomic traits	Extra-early flowering maturity	C. judaicum, C. reticulatum, C. echinospermum, C. bijugum, C. pinnatifidum	Robertson et al 1997
		High number of seeds/plant	C. cuneatum, C. montbretii, C. reticulatum	Gupta et al 2017
		Yield components	C. pinnatifidum, C. reticulatum	Singh et al 2005; Gupta et al 2017
	Grain quality	High protein content	C. bijugum, C. reticulatum	Singh and Pundir 1991
	Resistance to pests	Bruchids	C. reticulatu, C. turcicum	Eker et al 2018; Toker et al 2021
		Cyst nematode	C. bijigum, C. pinnnatifidum, C. reticulatum	Singh et al 2010; Ahmad et al 2013
		Helicoverpa pod borer	C. bijugum, C. cuneatum, C. echinospermum, C. microphyllum, C. pinnatifidum, C. reticulatum	Sharma et al 2006
		Root knot nematode	C. bijugum, C. echinospermum, C. judaicum, C.pinnnatifidum, C. reticulatum	Reen et al 2019
		Root lesion nematode	C. echinospermum, C. reticulatum	Rodda et al 2016; Reen et al 2019
		Leaf miner	All wild annual species of C. reticulatum	Chrigui et al 2021
	Resistance to diseases	Fusarium wilt	C. bijugam, C. cuneatum, C. echinospermum, C. judaicum, C. pinnnatifidum, C. reticulatum	Singh et al 2005; Ahmad et al 2013
		Botrytis grey mould	C. bijugam, C. judaicum, C. pinnnatifidum, C. reticulatum	Kaur et al 2013
		Ascochyta blight	C. arietinum, C. bijugam, C. cuneatum, C. echinospermum, C. judaicum, C. montbretii, C. pinnnatifidum, C. reticulatum	Ahmad et al 2013; Kaur et al 2013; Li et al 2017
	Tolerance to abiotic stresses	Salinity	C. microphyllum	Srivastava et al 2016
		Cold hardiness	C. bijugum, C. echinospermum, C. judaicum, C. pinnnatifidum, C. reticulatum	Toker 2005; Mir et al 2021
		Heat	C. pinnatifidum, C. reticulatu, C. turcicum	Canci and Toker 2009; Toker et al 2021
		Drought tolerance	C. anatolicum, C. echinospermum, C. microphyllum, C. montbrettii, C. oxydon, C. pinnnatifidium, C. reticulatum, C. songaricum	Toker et al 2007; Canci and Toker 2009
Pigeonpea	Plant type	Extra-early flowering and maturity	C. platycarpus	Ariyanayagam and Spence 1978
		Photo-insensitivity	C. platycarpus	Mallikarjuna and Moss, 1995
		Cleistogamy	C. lineatus	Saxena et al 1992
		Fruiting branches and pods per plant	C. scarabaeoides	Sandhu et al 2009; Singh et al 2020
	Grain quality	High protein content	C. cajanifolius, C. sericeus, C. albicans, C. lineatus, C. scarabaeoides	Saxena et al., 1987, Reddy et al., 1997
		High seed weight	C. acutifolius	Jadhav et al 2012
	Resistance to pests	Pod borer	C. scarabaeoides, C. acutifolius, C. platycarpus, C. reticulates, C. sericeus, C. albicans	Sujana et al., 2008, Singh et al 2020
		Pod fly	C. reticulates, C. acutifolius	Sharma et al 2003
	Resistance to diseases	Bruchids	C. scarabaeoides, C. acutifolius, C. platycarpus	Mallikarjuna et al 2011
		Cyst nematode	C. platycarpus	Saxena et al 1996
		Fusarium wilt	C. platycarpus	Mallikarjuna et al., 2011
		Sterility mosaic disease	C. scarabaeoides	Kulkarni et al 2003
		Phytophthora blight	C. platycarpus, C. sericeus, C. acutifolius	Mallikarjuna et al 2005
	Tolerance to abiotic stresses	Salinity	C. platycarpus, C. albicans	Subbarao et al 1990; Srivastava et al 2006
		Drought	C. sericeus, C. albicans, C. lineatus, C. scarabaeoides
		Water-logging	C. scarabaeoides, C. acutifolius	Krishnamurthy et al 2012,
	Cytoplasmic male sterility	A1- A9 cytoplasm for hybrid seed production	C. sericeus (A1), C. scarabaeoides (A2), C. volubilis (A3), C. cajanifolius (A4), C. cajan (A5), C. lineatus (A6), C. platycarpus (A7), C. reticulates (A8), C. lanceolatus (A9)	Sharma et al 2019
Soybean	Plant type	Lodging susceptibility, lack of complete leaf abscission,	G. soja	Carpenter and Fehr, 1986
	Grain quality	Seed shattering, and small black coated seeds	G. soja
		Small seed size	G. soja	LeRoy et al 1991
	Resistance to pests	Soybean cyst nematode	G. soja, G. tomentella	Bauer et al 2007
		Heterodera glycines	G. tomentella	Riggs et al 1998
		Foxglove aphid	G. soja	Lee et al., 2015
		Aphid resistance	G. soja	Zhang et al., 2017
		Nodulation restriction	G. soja	Qian et al 1996
	Resistance to diseases	Soybean leaf rust	G. tomentella	Patzoldt et al 2007
		Sclerotinia stem rot	G. latifolia	Hart et al., 1991
		Soybean brown spot	G. soja	Lim and Hymowitz 1987
		Powdery mildew	G. soja	Mignucci and Chamberlain, 1978
	Tolerance to abiotic stresses	Drought tolerance	G. soja	Ning et al 2017
		Salt Tolerance	G. soja	Jeong et al 2009
	Male sterile	Cytoplasmic-nuclear	G. Soja	Sun et al 1997
	Seed yield	Seed yield	G. tomentella	Akpertey et al 2018
		Higher seed yield	G. soja	Concibido et al. 2003
	Other traits	Tolerance to metribuzin	G. soja	Kilen and He, 1992
		Tolerance to 2,4 D	G. tomentella	Hart et al 1991
	Grain quality	Fatty Acid composition	A. stenosperma	Jiang et al 2009
		Oil Content	A. stenosperma
		Large Seed size	A. stenosperma
	Abiotic Stress	Heat Tolerance	A. glabrata	Nautiyal et al 2008
		Cold Tolerance	A. paraguariensis
		Drought Tolerance	A. duranensis and A. ipaënsis	Leal-Bertioli et al 2012
Groundnut	Biotic Stress	Rust resistance	A. cardenasii	Varman 1999
		Nematodes	A. cardenasii	Reddy et al 2000
		Early and Late Leaf spot	A. cardenasii, A. batizocoi, A. diogoi, A. magna, A. monticola, A. stenosperma, A. valida	Holbrook and Stalker 2003
		Groundnut rosette disease	A. diogoi	Subrahmanyam et al 2001
		Resistance to Thrips	A.duranensis	Singh and Oswalt 1991
		Resistance to Aphid	A.villosa
		Aflatoxin- seed colonization and production	A. duranensis	Nigam et al 1991
	Fruit type	Fruit not articulated; different degrees of constriction	A. duranensis	Suassuna et al 2020
	Agronomic traits	Plant height	A. ipaënsi
		Dense canopy	A. ipaënsi
		Erect growth habit	A. duranensis
		Standard petal colour	A. ipaënsi
		Hairs on stem and leaflets	A. ipaënsi
Lentil	Resistance to biotic stresses	Anthracnose	L. ervoides, L. lamottei, L. nigricans	Tullu et al 2006
		Ascochyta blight	L. ervoides, L. orientalis, L. odemensis, L. nigricans, L. montbretti	Tullu et al 2010; Dadu et al 2017
		Fusarium wilt	L. culinaris ssp. orientalis, L. ervoides	Gupta and Sharma, 2006; Singh et al 2020
		Powdery mildew	L. orientalis, L. nigricans	Gupta and Sharma, 2006
		Rust	L. orientalis, L. ervoides, L. nigricans, L. odemensis
		Rust and powdery mildew	L. orientalis	Singh et al 2020
		Powdery mildew and Fusarium wilt	L. ervoides
		Stemphylium blight	L. ervoides, L. orientalis, L. tomentosus, L. nigricans, L. odemensis, L.lamottei	Podder et al 2013
	Tolerance to abiotic stresses	Salinity	L. orientalis	Anonymous 2014
		Drought	L. odemensis, L. ervoides, L. nigricans	Hamdi and Erskine, 1996
		Cold	L. orientalis
		Heat	L. culinaris ssp. culinaris	Roy et al 2012
	Yield attributes	Seed size, seed weight etc.	L. orientalis, L. odemensis, L. ervoides	Gupta and Sharma 2006; Singh et al 2014
	Resistance to Orobanche	Orobanche weed	L. culinaris, L. ervoides, L. odemensis, L. orientalis	Femandez-Aparicio et al 2009
	Biofortification	Fe, Zn	L. orientalis, L. odemensis, L. ervoides	Kumar et al 2018
	Resistance to pests	Bruchids	L. orientalis, L. nigricans, L. lamottei	Laserna-Ruiz et al 2012
		Sitona weevils	L. odemensis, L. ervoides, L. nigricans, L. orientalis	Bouhssini et al 2008
French Bean	Growth habits or Agronomic traits	Determinacy	P. vulgaris	Kwak et al 2012
		Twining	P. acutifolius	Leakey 1988
		Internode length
		Basal internode length
		Node number
		Plant Height	P. vulgaris var. aborigineus	Blair et al 2006
	Abiotic stresses	Drought tolerance	P. acutifolius	Mwale et al 2020
		Sub-zero temperatures	P. acutifolius	Souter et al 2017
		Tolerance to Al toxicity	P. coccineus	Gaur, 2009
		Salt tolerance	P. macvaguii, P. micranthus, P. filiformis	Bayuelo-Jimenez et al 2002
		Heat tolerance	P. acutifolius	Federici et al1990
		Cold tolerance	P. acutifolius	Souter et al 2017
	Biotic stresses	White mold resistance	P. costaricensis	Singh et al 1997
		Angular leaf spot resistance	P. coccineus, P. dumosus	Mahuku et al 2003
		Anthracnose resistance	P. coccineus, P. dumosus	Mahuku et al 2002
		Common blight resistance	P. acutifolius	Singh and Muñoz, 1999
		Root rots resistance	P. coccineus	Silbernagel and Hannan, 1992
		Bean golden yellow mosaic virus	P. coccineus	Osorno et al 2003
	Yield related traits	Yield improvement	P. coccineus	Wilkinson, 1983
		Seed size	P. vulgaris var. aborigineus	Blair et al 2006
		Days to flowering
	Quality traits	Protein	P. acutifolius	Porch et al 2017
		Fat
		Fiber
Fababean	Resistance to pests	Seed weevils	V. equina	Carrillo-Perdomo et al 2019
	Resistance to disease	Downy mildew	V. narbonensis, V. sativa	Ahmed et al 2000
	Abiotic stress	Cold tolerance	V. montbretii	Inci and Toker, 2011
		Drought	V. sativa	Abbasi et al 2014
	Biotic stress	Aphid	V. johannis, V. narbonensis	Birch, 1985
	Yield attributes	Grain related traits	V. sativa, V. narbonensis, V. articulate, V. pannonica	Francis et al 2000
		Higher seed production	V. sativa, V. narbonensis and V. ervilia
	Forage traits	Plant height and stem number	V. sativa	Sayar, 2014
Cowpea	Tolerance to abiotic stresses	Tolerate salinity	V. sesquipedalis	Van Zonneveld et al 2020; Harouna et al 2020
		Heat and salinity	V. sesquipedalis
		Salinity stress	Domesticated V. unguiculata
		Dry and seasonally hot climate	V. monantha
	Resistance to pests	Pod bug	V. denkindtiana	Koona et al 2002
		Aphid	Wild cowpea relative-line TVNu 1158, TVu-3000	Boukar et al 2019
	Resistance to diseases	Bacterial blight, thrips and legume pod borer	V. sesquipedalis	Dinesh et al 2016
		YMD resistance	V. sesquipedalis
	Resistance to weeds	Striga	V. ambacensis, V. parkeri, V. oblongifolia, V. reticulata	Oyatomi et al 2016
Pea	Abiotic stress	Drought tolerance	P. fulvum	Naim-Feil et al 2017
		Seed protease inhibitor	P. elatius	Clemente et al 2015
	Resistance to pests	Pulse beetle	P. elatius and P. fulvum	Esen et al 2019
		Bruchid resistance	P. fulvum	Hardie et al 1995; Fernandez and Rubiales 2019; Clement et al 2009
		Pea weevil	P. fulvum	Aryamanesh et al 2012; 2014; Clement et al 2002; Byrne et al 2005; Byrne et al 2008
	Resistance to diseases	Rust	P. fulvum	Barilli et al 2018
		PSbMV virus	P. fulvum	Konecna et al 2014
		Powdery mildew and fusarium wilt	P. fulvum	McPhee et al 1998; Fondevilla, et al 2007; Hence et al 2004
		Ascochyta blight and Mycosphaerella blight	P. fulvum	Fondevilla et al 2005; Jha et al 2012; Jha et al 2017
		Powdery mildew	P. abyssinicum	Cobos et al 2018
	Parasitic weeds	Resistance to Orobanche	Vavilovia formosa	Rubiales et al 2005,
	Yield traits	Seed dormancy and seed coat traits	P. elatius	Hradilova et al 2019
Green gram and black gram	Resistance to pest	Bruchid beetles	V. radiata var. sublobata	Tomooka et al 1992
			V. radiata var.sublobata	Miyagi et al 2004; Schafleitner et al 2016
			V. umbellate	Somta et al 2006
			V. subgenus Ceratotropis	Tomooka et al 2000
		Pod bug	V.unguiculata subsp. dekindtiana	Koona et al 2002
		Nematode	V. angularis	Kushida et al 2013
	Resistance to disease	Yellow mosaic virus	V. radiata var.sublobata	Pal and Inderjit , 2000
			V. umbellate	Pandiyan et al 2008
	Yield traits	Long pods and profuse poding	V. radiata var. sublobata	Tripathy et al 2016
		Flower colour, pod pubescence, germination habit	V. racemose, V. ambacensis, V. reticulata, V. vexillata	Harouna et al 2020
	Abiotic stresses	Heat and warm weather	V. angularis	Tomooka et al (2001
		Photo and thermo insensitivity	V. umbellate, V. glabrescens	Pratap et al 2014
		Salt tolerance	V. luteola, V. marina, V. vexillata	Yoshida et al 2020
			V. trilobata, V. vexillata, V. luteola, V. marina	Iseki et al 2016
		Salinity, heat and drought	V. aconitifolia, V.unguiculata, V. monantha, V. exilis	van Zonneveld et al 2020;
	Quality traits	Low trypsin inhibitor activity	V. tenuicaulis	Konarev et al 2002
		Chymotrypsin absent	V. grandiflora, V. subramaniana
Horsegram	Grain quality	High protein and lipid content	M. sargarhwalensis	Yadav et al. 2004
		High seed yield per plant	M. axillare	Staples, 1966; 1982
	Plant type	Higher number of pods per plant	M. axillare
	Abiotic Stress	Tolerance to cold and drought	M. axillare
	Biotic Stress	Powdery mildew	M. axillare
		Yellow mosaic disease	M. axillare	Morris 2008; Dikshit et al 2013
	Forage plant	Higher biomass related traits	M. axillare and M. africanum	Chahota et al., 2013
Mothbean	Abiotic resistance	Drought tolerance	V. aconitifolia	Jain and Mehra 1980
		Heat tolerance	V. aconitifolia	Tomooka et al 2001
		Salt torerance	V. aconitifolia	Surekha et al 2014
	Resistance to pest	Bean weevil	V. aconitifolia	Somta et al 2018
Ricebean	Resistance to pests	Resistance to bruchid	V. riukinensis	Tomooka et al 1992
		Resistance to bruchid	V. umbellata	Tomooka et al 2000; Somta et al 2006
		Resistance to bruchid	V. tenuicaulis	Tomooka et al 2000
		Resistance to bruchid	V. nepalensis	Somta et al 2008
	Resistance to disease	Resistance to powdery mildew	V. stipulaceae	Tomooka et al 2006
		MYMV resistance	V. umbellata	Verma and Brar 1996
	Quality traits	Low trypsin inhibitor activity	V. tenuicaulis	Konarev et al 2002
	Abiotic stress	Heat tolerance	V. riukinensis	Egawa et al 1999
		Photo-thermo insensitivity	V. umbellata	Pratap et al 2012
Forage crops	Agronomic traits	Seed yield	T. repens, T. nigrescens	Marshall et al 2002
		Dry weight in rhizome and roots	T. repens, T. ambiguum	Abberton et al 1998
		Rhizomatous growth	T. ambigum	William et al 2019
	Biotic stress resistance	Clover cyst nematode resistance	T. repens, T. nigrescens	Hussain et al 1997
		Anthracnose resistance	M. arborea	Armour et al 2008
		Alfalfa weevil resistant	M. rugosa	Mizukami et al 2006
	Abiotic stress resistance	Drought tolerance	T. occidentale	Hussain et al 2016
		Salt tolerance
		Phosphate responses	T. repens, T. uniflorum	Nichols et al 2014b
		Nutrient response	T. repens, T. uniflorum	Nichols et al 2014a
		Acid-soil tolerance	Lotus pedunculatus	Stoutjesdijk et al 1995
	Forage related traits	Forage quality	T. repens, T. ambiguum	Marsahll et al 2004
		Forage yield and persisitency	T. repens, T. nigrescens	Marsahll et al 2002
		Persistence to grazing	T. repens, T. ambiguum	Lloyd et al 2017
	Heterosis	Tallness and bush type growth habit	M. arborea	Irwin et al 2010; 2016
Lupin	Abiotic stress	Drought tolerance	L. albus, L. luteus, L. mutabilis	Gladstones, 1970; Hove et al 1978; Culvenor and Petterson 1986; Roemer and Jahn-Deesbach 1988; Jones and McLean 1989; Wink et al 1994; Petterson et al 1997, Caligari et al 2000; Cheng and Jones 2000; Cheng et al 2002; Jones et al 2003; Clements et al 2002, 2004; Sipsas et al 2004
		Water logging	L. luteus, L. mutabilis
		Calcareous soils	L. albus
		Acid soils	L. luteus, L. mutabilis
	Herbicide tolerances	Herbicide tolerances	L. albus, L. luteus, L. mutabilis, L. angustifolius
	Abiotic stress	phomopsis	L. albus, L. luteus, L. mutabilis
		fusarium	L. mutabilis
Reference
Ahmad S, Khan MA, Sahi ST, Ahmad R (2013) Evaluation of chickpea germplasm against Ascochytarabiei. J Plant Sci23:440–443
Canci H, Toker C (2009) Evaluation of annual wild Cicerspecies for drought and heat resistance under field conditions. Genet Resour Crop Evol 56:1–6
Chrigui, N., Sari, D., Sari, H., Eker, T., Cengiz, M. F., Ikten, C., &Toker, C. (2021).Introgression of Resistance to Leafminer (LiriomyzacicerinaRondani) from CicerreticulatumLadiz.to C. arietinum L. and Relationships between Potential Biochemical Selection Criteria. Agronomy, 11(1), 57.
Eker T, Erler F, Adak A, Imrek B, Guven H, Tosun HS, Sari D, Sari H, Upadhyaya HD, Toker C, Ikten C (2018) Screening of chickpea accessions for resistance against the pulse beetle, CallosobruchuschinensisL. (Coleoptera: bruchidae). J Stored Prod Res 76:51–57
Toker, C., Berger, J., Eker, T., Sari, D., Sari, H., Gokturk, R. S., ... & von Wettberg, E. J. (2021). Cicer turcicum: A new Cicer species and its potential to improve chickpea. Frontiers in Plant Science, 12, 662891.
Gupta S, Nawaz K, ParweenS, Roy R, Sahu K, Kumar Pole A, Khandal H, Srivastava R, Kumar Parida S, ChattopadhyayD (2017) Draft genome sequence of CicerreticulatumL., the wild progenitor of chickpea provides a resource for agronomic trait improvement. DNA Res 24:1–10
Kaur L, Sirari A, Kumar D, Sandhu JS, Singh S, Singh I, KapoorK, Gowda CLL, Pande S, Gaur P, Sharma M, Imtiaz M, Siddique KHM (2013) Harnessing ascochyta blight and botrytis grey mould resistance in chickpea through interspecific hybridization. PhytopatholMediterr52(1):157–165
Li Y, Ruperao P, Batley J, Edwards D, Davidson J, Hobson K, Sutton T (2017) Genome analysis identified novel candidate genes for ascochyta blight resistance in chickpea using whole genome re-sequencing data. Front Plant Sci8:359
Mir, A. H., Bhat, M. A., Dar, S. A., Sofi, P. A., Bhat, N. A., & Mir, R. R. (2021). Assessment of cold tolerance in chickpea (Cicer spp.) grown under cold/freezing weather conditions of North-Western Himalayas of Jammu and Kashmir, India. Physiology and Molecular Biology of Plants, 27(5), 1105-1118.
Reen RA, Mumford MH, Thompson JP (2019) Novel sources of resistance to root-lesion nematode (Pratylenchusthornei) in a new collection of wild Cicer species (C. reticulatumand C. echinospermum) to improve resistance in cultivated chickpea (C. arietinum). Phytopathology 109:1270–1279
Robertson LD, Ocampo B, Singh KB (1997) Morphological variation in wild annual Cicerspecies in comparison with the cultigen. Euphytica 95:309–319
Rodda MS, Hobson KB, Forknall CR, Daniel RP, Fanning JP, Pounsett DD et al (2016) Highly heritable resistance to root-lesion nematode (Pratylenchusthornei) in Australian chickpea germplasm observed using an optimised glasshouse method and multi-environment trial analysis. AustPlant Pathol 45:309–319
Sharma HC, Bhagwat MP, Pampapathy G, Sharma JP, Ridsdill- Smith TJ (2006) Perennial wild relatives of chickpea as potential sources of resistance to Helicoverpaarmigera. Genet.Resour Crop Evol 53:131–138
Singh AK, Singh RV, BhartiRC, Chandra N, Kumar C, DimreeeSK (2010) Introduction of wild and weedy relatives of crop plants in India. Environ Ecol 28:1715–1721
Singh S, Gumber RK, Joshi N, Singh K (2005) Introgression from wild Cicerreticulatum to cultivated chickpea for productivity and disease resistance. Plant Breed 124:477–480
Singh, U., &Pundir, R. P. S. (1991). Amino acid composition and protein content of chickpea and its wild relatives. International Chickpea Newsletter, 25, 19-20.
Srivastava R, Bajaj D, Malik A, Singh M, Parida SK (2016) Transcriptome landscape of perennial wild Cicermicrophyllumuncovers functionally relevant molecular tags regulating agronomic traits in chickpea. Sci Rep 6:33616
Toker C (2005) Preliminary screening and selection for cold tolerance in annual wild Cicerspecies. Genet Resour Crop Evol 52:1–5
Toker C, Canci H, Yildirim T (2007) Evaluation of perennial wild Cicer species for drought resistance. Genet ResourCrop Evol 54:1781–1786
Ariyanayagam R P and Spence J A (1978) A possible gene source for early, day-length neutral pigeonpea [Cajanus cajan (L.) Millsp.]. Euphytica 27: 505-09.
Jadhav D R, Mallikarjuna N, Sharma H C and Saxena K B (2012) Introgression of Helicoverpa armigera resistance from Cajanus acutifolius wild relative from secondary gene pool of pigeonpea (Cajanus cajan). Asian J Agric Sci 4: 242-48.
Krishnamurthy, L., Upadhyaya, H. D., Saxena, K. B., and Vadez, V. (2012) Variation for temporary water logging response within the mini core pigeonpea germplasm. J. Agric. Sci. 150,357–364.
Kulkarni, N. K., Reddy, A. S., Kumar, P. L., Vijaynarasimha, J., Rangaswamy, K. T., Muniyappa, V., and Reddy, D. V. R. (2003). Broad-based resistance to pigeonpea sterility mosaic disease in accessions of Cajanus scarabaeoides (L.) Benth. Indian Journal of Plant Protection, 31(1), 6-11.
Mallikarjuna, N., and Moss, J. P. (1995). Production of hybrids between Cajanus platycarpus and Cajanus cajan. Euphytica 83, 43–46.doi:10.1007/BF01677859.
Mallikarjuna, N., Jadhav, D. R., Reddy, M. V., & Dutta-Tawar, U. (2005). Introgression of phytophthora blight disease resistance from Cajanus platycarpus into short duration pigeonpea [Cajanus cajan (L.) Millsp.]. Indian Journal of Genetics and Plant Breeding, 65(4), 261-263.
Mallikarjuna, N., Senthilvel, S., Jadhav, D. R., Saxena, K. B., Sharma, H. C., Upadhyaya, H. D., et al. (2011). Progress in the utilization of Cajanus platycarpus (Benth.) Maesen in pigeonpea improvement. Plant Breed. 130,507-514
Reddy L J, Saxena K B, Jain K C, Singh U, Green J M, Sharma D, Faris D J, Rao A N, Kumar R V and Nene Y L (1997) Registration of high-protein pigeonpea elite germplasm ICPL 87162. Crop Sci 37: 294.
Sandhu, J. S., Gupta, S. K., & Khanna, V. (2009). Introgression of yield and component traits through wide hybridization in pigeonpea. Crop Improvement, 36(1), 50-54.
Saxena K B, Faris D G and Kumar R V (1987) Relationship between seed size and protein content in newly developed high protein lines of pigeonpea. Pl Food Human Nutr 36: 335-40.
Saxena K B, Reddy M V, Bhagwat V R and Sharma S B (1996) Preliminary studies on the incidence of major diseases and insects in Cajanus platycarpus germplasm at ICRISAT Asia Center. Int Chickpea Pigeonpea Newsl 3: 51-52.
Saxena, K. B., Ariyanyagam, R. P., and Reddy, L. J. (1992). Genetics of a high-selfing trait in pigeonpea. Euphytica 59, 125–127
Sharma, H. C., Pampapathy, G., and Reddy, L. J. (2003). Wild relatives of pigeonpea as a source of resistance to the pod fly (Melanagromyza obtuse Malloch) and pod wasp (Tanaostigmodes cajaninae La Salle). Genet. Resour. Crop. Evol. 50, 817–824.doi:10.1023/A:1025967528757
Sharma, P., Singh, I., Sirari, A., Khosla, G., Singh, G., Ludhar, N. K., & Singh, S. (2019). Inheritance and molecular mapping of restorer‐of‐fertility (Rf) gene in A2 hybrid system in pigeonpea (Cajanus cajan). Plant Breeding, 138(6), 741-747.
Singh, G., Singh, I., Taggar, G. K., Rani, U., Sharma, P., Gupta, M., & Singh, S. (2020). Introgression of productivity enhancing traits, resistance to pod borer and Phytopthora stem blight from Cajanus scarabaeoides to cultivated pigeonpea. Physiology and Molecular Biology of Plants, 26, 1399-1410.
Srivastava N, Vadez V, Upadhyaya H D and Saxena K B (2006) Screening for intra and inter specific variability for salinity tolerance in pigeonpea (Cajanus cajan). J SAT Agri Res 2: 1-12.
Subbarao, G. V., Johansen, C., Rao, J. V. D. K., and Jana, M. K. (1990). Salinity tolerance in F1 hybrids of pigeonpea and a tolerant wild relative. Crop Sci. 30, 785–788.
Sujana G, Sharma H C and Manohar R D (2008) Antixenosis and antibiosis components of resistance to pod borer, Helicoverpa armigera in wild relatives of pigeonpea. Int J Trop Insect Sci 28: 191-200.
Akpertey, A., Singh, R.J., Diers, B.W., Graef, G.L., Mian, M.A.R., Shannon, J.G., Scaboo, A.M., Hudson, M.E., Thurber, C.S., Brown, P.J. and Nelson, R.L. (2018). Genetic introgression from Glycine tomentella to soybean to increase seed yield. Crop Sci., 58:1277–91.
Bauer, S., Hymowitz, T. and Noel, G.R. (2007). Soybean cyst nematode resistance derived from Glycine tomentella in amphiploid (G. max × G. tomentella) hybrid lines. Nematropica, 37: 277–285.
Carpenter, J.B. and Fehr, W.R. (1986). Genetic variability for desirable agronomic traits in populations containing Glycine soja germplasm. Crop Sci., 26(6): 681–696.
Concibido, V., La Vallee, B., McLaird, P., Pineda, N., Meyer, J., (2003). Introgression of a quantitative trait locus for yield from Glycine soja into commercial soybean cultivars. Theoretical and Applied Genetics. 106: 575-582.
Hart, S.B., Glenn, S., Kenworthy, W.W., (1991). Tolerance and the basis for selectivity to 2, 4-D in perennial Glycine species. Weed Sci.;39:535–539.
Jeong-Dong Lee, J., Grover Shannon, T. D., Vuong, Henry, T., Nguyen. (2009). Inheritance of Salt Tolerance in Wild Soybean (Glycine soja Sieb. and Zucc.). Journal of Heredity, 100(6):798–801. https://doi.org/10.1093/jhered/esp027
Kilen, T.C., He, G., (1992). Identification and inheritance of metribuzin tolerance in wild soybean. Crop. Sc.,i 32:684–685.
Lee J. S., Yoo M. H., Jung J. K., Bilyeu K. D., Lee J. D., Kang S. (2015). Detection of novel QTLs for foxglove aphid resistance in soybean. Theor. Appl. Genet. 128, 1481–1488.
LeRoy, A.R., Fehr, W.R., Cianzio, S.R. (1991). Introgression of genes for small seed size from Glycine soja into G. max. Crop Science, 31: 693-697.
Lim, S. M., and Hymowitz, T. 1987. Reaction of perennial wild species of genus Glycine to Septoria glycines. Plant Dis. 71: 891–893 Riggs and Schimitt 1998.
Mignucci, J. S., Chamberlain, D. W., (1978). Interaction of Microsphaera diffusa with soybean and other legumes. Phytopathology., 68:169–73.
Ning, W., Zhai, H., Yu, J., Liang, S., Yang, X., Xing, X., (2017). Overexpression of Glycine soja WRKY20 enhances drought tolerance and improves plant yields under drought stress in transgenic soybean. Mol. Breed. 37:19
Patzoldt, M.E., Tyagi, R.K., Hymowitz, T., Miles, M.R., Hartman, G.L., (2007). Soybean rust resistance derived from Glycine tomentella in Amphiploid Hybrid Lines. Crop Science 47: 158-161.
Qian, D., Allen, F.L., Stacey, G., Gresshoff, P.M., (1996. Plant genetic study of restricted nodulation in soybean. Crop Sci., 36:243–249.
Riggs, R., Wang, S., Singh, R., Hymowitz, T., (1998). Possible transfer of resistance to Heterodera glycines from Glycine tomentella to Glycine max. Journal of nematology, 30 (4):547–552.
Sun, H., Zhao, L., & Huang, M. (1997). Cytoplasmic-nuclear malesterile soybean line from interspecific crosses between G. max and G. soja. World Soybean Research Conference.
Zhang, S., Zhang, Z., Wen, Z., Gu, C., An, Y. C., Bales, C. (2017). Fine mapping of the soybean aphid-resistance genes Rag6 and Rag3c from Glycine soja 85-32. Theor. Appl. Genet. 130, 2601–2615.
Holbrook, C. C., & Stalker, H. T. (2003). Peanut breeding and genetic resources. Plant breeding reviews, 22, 297-356.
Jiang, H. F., Xiao-Ping, R. E. N., HUANG, J. Q., Yong, L. E. I., & Bo-Shou, L. I. A. O. (2009). Acid components in Arachis species and interspecies hybrids with high oleic and low palmitic acids. Acta Agronomica Sinica, 35(1), 25-32.
Leal-Bertioli, S. C., Bertioli, D. J., Guimarães, P. M., Pereira, T. D., Galhardo, I., Silva, J. P.,& Araujo, A. C. G. (2012). The effect of tetraploidization of wild Arachis on leaf morphology and other drought-related traits. Environmental and Experimental Botany, 84, 17-24.
Nautiyal, P. C., Rajgopal, K., Zala, P. V., Pujari, D. S., Basu, M., Dhadhal, B. A., & Nandre, B. M. (2008). Evaluation of wild Arachis species for abiotic stress tolerance: I. Thermal stress and leaf water relations. Euphytica, 159(1), 43-57.
Nigam, S.N., S.L. Dwivedi, and R.W. Gibbons. 1991. Groundnut breeding: Constraints, achievements, and future possibilities. Plant Breed. 61:1127–1136.
Reddy, A. S., Reddy, L. J., MALLIKARJUNA, N., Abdurahman, M. D., Reddy, Y. V., Bramel, P. J., & Reddy, D. V. R. (2000). Identification of resistance to peanut bud necrosis virus (PBNV) in wild Arachis germplasm. Annals of applied biology, 137(2), 135-139.
Singh F, Oswalt DL (1991) Genetics and breeding of groundnut. Available: http://ec2-50-19-248-237. compute-1.amazonaws.com/2754/. Accessed 4 June 2013
Subrahmanyam, P., Anaidu, R., Reddy, L. J., Kumar, P. L., & Ferguson, M. E. (2001). Resistance to groundnut rosette disease in wild Arachis species. Annals of applied biology, 139(1), 45-50.
Suassuna, T., Suassuna, N., Martins, K., Matos, R., Heuert, J., Bertioli, D., and Moretzsohn, M. (2020). Broadening the Variability for Peanut Breeding with a Wild Species-Derived Induced Allotetraploid. Agronomy, 10(12), 1917.
Vindhiya Varman, P. (1999). A foliar disease resistant line developed through interspecific hybridization in groundnut (Arachis hypogaea). Indian journal of agricultural science, 69(1), 67-68.
Anonymous (2014) DAC-ICAR-ICARDA, Annual progress report. International centre for agricultural research in dry areas, South Asia and China Regional Programme, New Delhi, 145.
Bouhssini, E. I., Sarker, M., Eriskine, W., and Joubi, A. (2008). First sources of resistance to Sitona weevil (Sitona crinitus Herbst) in wild Lens species. Genetic Resources and Crop Evolution, 55:1–4.
Dadu, R. H., Ford, R., Sambasivam, P., and Gupta, D. (2017). A novel Lens orientalis resistance source to the recently evolved highly aggressive Australian Ascochyta lentis isolates. Frontiers in plant science, 8: 1038.
Femandez-Aparicio, M., Sillero, J. C., and Rubiales, D. (2009). Resistance to broomrape in wild lentils. Plant Breed, 128: 266–277.
Gupta, D., and Sharma, S. K. (2006). Evaluation of wild Lens taxa for agromorphological traits, fungal diseases and moisture stress in northwestern Indian hills. Genetic Resources and Crop Evolution, 53:1233 – 1241.
Hamdi, A., and Erskine, W. (1996). Reaction of wild species of the genus Lens to drought. Euphytica 91:173–179.
Kumar, S., Choudhary, A. K., Rana, K. S., Sarker, A., and Singh, M. (2018). Biofortification potential of global wild annual lentil core collection. PLoS One, 13: e0191122.
Laserna-Ruiz, I., De-Los-Mozos-Pascual, M., Santana-Meridas, O., Sanchez- Vioque, R., and Rodriguez-Conde, M. F. (2012). Screening and selection of lentil germplasm resistant to seed bruchids (Bruchus spp.). Euphytica, 73: 1–10.
Podder, R., Banniza, S., and Vandenberg, A. (2013). Screening of wild and cultivated lentil germplasm for resistance to Stemphylium blight. Plant Genetic Resource: Characteristics Utilized, 1: 1–10.
Roy, C. D., Tarafdar, S., Das, M., and Kundagrami, S. (2012). Screening lentil germplasm for heat tolerance. Trends in Biochemical Sciences, 5: 143–146.
Singh, M., Bisht, I. S., Kumar, S., Dutta, M., Bansal, K. C., Karale, M., Sarkar A., Amri A., Kumar S.,and Datta, S. K., (2014). Global wild Lens collection: A potential resource for lentil genetic base broadening and yield enhancement. PLoS ONE, 9: e107781.
Singh, M., Kumar, S., Basandrai, A. K., Basandrai, D., Malhotra, N., Saxena, D. R., and Singh, K. (2020). Evaluation and identification of wild lentil accessions for enhancing genetic gains of cultivated varieties. PloS one, 15(3), e0229554.
Tullu, A., Buchwaldt, L., Lulsdorf, M., Banniza, S., Barlow, B., Slinkard, A. E., Sarkar A., Taran B., Warkentin T., and Vandenberg A., (2006). Sources of resistance to anthracnose (Colletotrichum truncatum) in wild Lens species. Genetic Resources and Crop Evolution. 53: 111-9.
Bayuelo-Jimenez, J.S., D.G. Debouck, and J. Lynch. 2002. Salinity tolerance in Phaseolus species during early vegetative growth. Crop Sci. 42: 2184–2192.
Blair, M.W., Iriarte, G. and Beebe, S.E. (2006). QTL analysis of yield traits in an advanced backcross population derived from a cultivated Andean x wild common bean (Phaseolus vulgaris L.) cross. Theoretical and Applied Genetics, 112: 1149:1163.
Federici, C.T., B. Ehdaie, and J.C. Waines. 1990. Domesticated and wild tepary bean: Field performance with and without drought-stress.Agron. J. 82:896–900.
Gaur, P M (2009) Gene introgression in grain legumes. In International Conference on Grain Legumes: Quality Improvement , Value Addition and Trade, 14-16 Feb 2009, Kanpur, India.
Kwak M, Toro O, Debouck D, Gepts P. Multiple origins of the determinate growth habit in domesticated common bean (Phaseolus vulgaris L.). Ann Bot. 2012; 110:1573–80.
Leakey, C. L. A9 1988. Genotypic and phenotypic markers in common bean. Pages 245-327 in P.Gepts, ed., Genetic resources of Phaseolus beans. Kluwer, Dordrecht, The Netherlands.
Mahuku, G., C. Jara, C. Cajiao, and S. Beebe. 2003. Sources of resistance to angular leaf spot (Phaeoisario psisgriseola) in common bean core collection, wild Phaseolus vulgaris and secondary gene pool. Euphytica 130:303–313.
Mahuku, G.S., C. Jara, C. Cajiao, and S. Beebe. 2002. Source of resistance to Colletotrichumin the secondary gene pool of Phaseolus vulgaris and in crosses of primary and secondary gene pools. Plant Dis. 86(12):1383–1387.
Mwale, S. E., Shimelis, H., Mafongoya, P., and Mashilo, J. (2020). Breeding teparybean (Phaseolus acutifolius) for drought adaptation: a review. Plant Breed.139,821–833.doi: 10.1111/pbr.12806
Osorno, J.M., J.S. Beaver, F.H. Ferwerda, and P.N. Miklas. 2003. Two genes from Phaseolus coccineus L. confer resistance to bean golden yellow mosaic virus. Ann. Rep. Bean Improv. Coop. 46:147–148.
Porch, T. G., Cichy, K., Wang, W., Brick, M., Beaver, J. S., Santana-Morant, D., et al. (2017). Nutritional composition and cooking characteristics of teparybean (Phaseolus acutifolius Gray) in comparison with common bean (Phaseolus vulgaris L.). Genetic Resour. Crop Evol. 64,935–953.
Silbernagel, M.J., and R.M. Hannan 1992. Use of plant introductions to develop U.S. bean cultivars. p. 1-8.
Singh, S.P., and C.G. Muñoz. 1999. Resistance to common bacterial blight among Phaseolus species and common bean improvement. Crop Sci. 39: 80–89.
Singh, S.P., Debouck, D.G., and Roca, W.W. (1997). Successful interspecific hybridization between Phaseouls vulgaris L. and P. Costaricens is Freytag & Debouck. Annu. Rep. Bean Improv. Coop. 40: 40–41.
Souter, J. R., Gurusamy, V., Porch, T. G., and Bett, K. E. (2017). Successful introgression of abiotic stress tolerance from wild tepary bean to common bean.Crop Sci. 57, 1160–1171. doi: 10.2135/cropsci2016.10.0851.
Wilkinson, R. E. (1983). Incorporation of Phaseolus coccineus germplasm may facilitate production of high yielding P. vulgaris lines. Bean Improvement Cooperative. Annual Report (USA)., 28, 29.
Abbasi, A. R., Sarvestani, R., Mohammadi, B., and Baghery, A. (2014). Drought stress-induced changes at physiological and biochemical levels in some common vetch (Vicia sativa L.) genotypes. 16(3): 505- 516
Ahmed, S., Akem, C., and Abd El Moneim, A. M., (2000). Sources of resistance to downy mildew in narbon (Vicia narbonensis) and common (Vicia sativa) vetches. Genetic Resources and Crop Evolution, 47(2), 153-156.
Birch, N. (1985). Field evaluation of resistance to black bean aphid, Aphis fabae, in close relatives of the Faba bean, Vicia faba. Annals of Applied Biology, 106(3), 561-569.
Carrillo-Perdomo, E., Raffiot, B., Ollivier, D., Deulvot, C., Magnin-Robert, J. B., Tayeh, N., and Marget, P., (2019). Identification of novel sources of resistance to seed weevils (Bruchus spp.) in a faba bean germplasm collection. Frontiers in plant science, 9, 1914.
Francis, C. M., Enneking, D., and Abd El Moneim, A. M., (2000). When and where will vetches have an impact as grain legumes?. In Linking research and marketing opportunities for pulses in the 21st century (pp. 375-384). Springer, Dordrecht.
Inci, N. E., and Toker, C. (2011). Screening and selection of faba beans (Vicia faba L.) for cold tolerance and comparison to wild relatives. Genetic Resources and Crop Evolution, 58(8), 1169-1175.
Sayar, M. S. (2014). Path coefficient and correlation analysis between forage yield and its affecting components in common vetch (Vicia sativa L.). Legume Research-An International Journal, 37(5), 445-452.
Boukar, O., Belko, N., Chamarthi, S., Togola, A., Batieno, J., Owusu, E., et al. (2019).Cowpea (Vigna unguiculata): genetics, genomics and breeding. Plant Breed. 138,415–424.
Dinesh, H. B., Lohithaswa, H. C., Viswanatha, K. P., Singh, P., & Rao, A. M. (2016). Identification and marker‐assisted introgression of QTL conferring resistance to bacterial leaf blight in cowpea (Vigna unguiculata (L.) Walp.). Plant Breeding, 135(4), 506-512.
Harouna, D. V., Venkataramana, P. B., Matemu, A. O., and Ndakidemi, P. A.(2020). Agro-morphological exploration of some unexplored wild Vignalegumes for domestication. Agronomy 10:111. doi: 10.3390/agronomy10010111
Koona, P., Osisanya, E. O., Jackai, L. E. N., Tamo, M., and Kham, R. H.(2002). Resistance in accessions of cowpea to the coreid pod bug Clavigrallatomentosicillis (Hemiptera: coreidae). J. Econ Entomol. 95, 1281–1288. doi:10.1603/0022-0493-95.6.1281
Oyatomi, O., Fatokun, C., Boukar, O., Abberton, M., and Ilori, C. (2016).“Screening wild Vigna species and cowpea (Vigna unguiculata) landraces forsources of resistance to Striga gesnerioides),” in Enhancing crop genepool use: capturing wild relatives and landrace diversity for crop improvement. Eds. N. Boukar et al. Introgression in Cowpea. N. Maxted, E. M. Dulloo and B. V. Ford-Lloyd (Wallingfo…
Van Zonneveld, M., Rakha, M., yee Tan, S., Chou, Y. Y., Chang, C. H., Yen, J. Y.,et al. (2020). Mapping patterns of abiotic and biotic stress resilience uncovers conservation gaps and breeding potential of Vigna wild relatives. Scientific Rep.10, 1–11. doi: 10.9755/ejfa.v27i1.17852
Aryamanesh, N., Byrne, O., Hardie, D. C., Khan, T., Siddique, K. H. M., &Yan, G. (2012). Large-scale density-based screening for pea weevil resistance in advanced backcross lines derived from cultivated fieldpea (Pisum sativum) and Pisum fulvum. Crop & Pasture Science, 63,612–618.
Aryamanesh, N., Zeng, Y., Byrne, O., Hardie, D. C., Al-Subhi, A. M., Khan, T., Yan, G. (2014). Identification of genome regions controlling cotyledon, pod wall/seed coat and pod wall resistance to peaweevil through QTL mapping. Theoretical and Applied Genetics, 127,489–497.
Barilli, E., Cobos, M. J., Carrillo, E., Kilian, A., Carling, J., & Rubiales, D.(2018). A high-density integrated DArTseq SNP-based genetic map of Pisum fulvum and identification of QTLs controlling rust resistance. Frontiers in Plant Science, 9, 1–13.
Clemente, A., Arques, M. C., Dalmais, M., Le Signor, C., Chinoy, C.,Olias, R., and Domoney, C. (2015). Eliminating anti-nutritional plant foodproteins: The case of seed protease inhibitors in pea. PLoS ONE,10(8),1–24, e0134634.
Cobos, M. J., Satovic, Z., Rubiales, D., & Fondevilla, S. (2018). Er3 gene,conferring resistance to powdery mildew in pea, is located in peaLGIV. Euphytica, 214(11), 23–28
Esen, A., Sari, H., Erler, F., Adak, A., Sari, D., Eker, T., and Toker, C. (2019).Screening and selection of accessions in the genus Pisum L. for resistance to pulse beetle (Callosobruchus chinensis L.). Euphytica, 215(4),74–82.
Fernandez, T. A., & Rubiales, D. (2019). Flower and pod source influenceon pea weevil (Bruchus pisorum) oviposition capacity and preference. Frontiers in Plant Science, 10, 1–7.
Fondevilla, S., Torres, A. M., Moreno, M. T., & Rubiales, D. (2007). Identification of a new gene for resistance to powdery mildew in Pisum fulvum, a wild relative of pea. Breeding Science, 57, 181–184.
Hardie, D.C., Baker, G.J, & Marshall, D.R., Hardie, D.C., Baker, G.J.,Marshall, D.R. (1995). Field creening of Pisum accessions to evaluatetheir susceptibility to the pea weevil (Coleoptera: Bruchidae). Euphytica, 84, 155–161.
Hradilová, I., Duchoslav, M., Brus, J., Pechanec, V., Hýbl, M., Kopecký, P, Smýkal, P. (2019). Variation in wild pea (Pisum sativum subsp. elatius) seed dormancy and its relationship to the environment and seed coattraits. Peer J, 7, 1–32, e6263.
Jha, A. B., Gali, K. K., Tar'an, B., & Warkentin, T. D. (2017). Fine mapping ofQTLs forascochyta blight resistance in pea using heterogeneousinbred families. Frontiers in Plant Science, 8, 1–12.
Jha, A. B., Warkentin, T. D., Gurusamy, V., Tar'an, B., & Banniza, S. (2012). Identification of mycosphaerella blight resistance in wild Pisum speciesfor use in pea breeding. Crop Science, 52(6), 2,462–2,468.
Konecná, E., Šafářová, D., Navrátil, M., Hanácˇek, P., Coyne, C., Flavell, A., and Smýkal, P. (2014). Geographical gradient of the eIF4E alleles conferring resistance to potyviruses in pea (Pisum) germplasm. PLOS One9, 3, e90394
Naim-Feil, E., Toren, M., Aubert, G., Rubinstein, M., Rosen, A., Eshed, R.Abbo, S. (2017). Drought response and genetic diversity in Pisumfulvum, a wild relative of domesticated pea. Crop Science, 57(3),1,145–1,159.
McPhee, K. E., Tullu, A., Kraft, J. M., & Muehlbauer, F. J. (1998). Resistanceto fusarium wilt races 1 and 2 in the Pisum core collection. Journal of the American Society of Horticultural Science, 124, 28-31.
Rubiales, D., Moreno, M. T., & Sillero, J. C. (2005). Search for resistance tocrenate broomrape (Orobanche crenata) in pea germplasm. GeneticResources and Crop Evolution, 52, 853–861
Harouna, D.V., P.B. Venkataramana, A.O. Matemu, and P.A. Ndakidemi. 2020. "Agro-morphological exploration of some unexplored wild Vigna legumes for domestication." Agronomy 10 (1):111.
Iseki, K., Y. Takahashi, C. Muto, K. Naito, and N. Tomooka. 2016. "Diversity and evolution of salt tolerance in the genus Vigna." PloS one 11 (10):e0164711.
Konarev, A.V., N. Tomooka, and D.A. Vaughan. 2002. "Proteinase inhibitor polymorphism in the genus Vigna subgenus Ceratotropis and its biosystematic implications." Euphytica 123 (2):165-177.
Koona, P., E. Osisanya, L. Jackai, M. Tamo, and R. Markham. 2002. "Resistance in accessions of cowpea to the coreid pod-bug Clavigralla tomentosicollis (Hemiptera: Coreidae)." Journal of Economic Entomology 95 (6):1281-1288.
Kushida, A., A. Tazawa, S. Aoyama, and N. Tomooka. 2013. "Novel sources of resistance to the soybean cyst nematode (Heterodera glycines) found in wild relatives of azuki bean (Vigna angularis) and their characteristics of resistance."Genetic Resources and Crop Evolution 60 (3):985-994.
Miyagi, M., M. Humphry, Z. Ma, C. Lambrides, M. Bateson, and C. Liu. 2004. "Construction of bacterial artificial chromosome libraries and their application in developing PCR-based markers closely linked to a major locus conditioning bruchid resistance in mungbean (Vigna radiata L. Wilczek)." Theoretical and Applied Genetics 110 (1):151-156.
Pal, S., and S. Inderjit. 2000. "Transfer of YMV resistance in cultivar SML 32 of Vigna radiata from other related Vigna species." Plant Disease Research 15 (1):67-69.
Pandiyan, M., N. Ramamoorthi, S. Ganesh, S. Jebaraj, P. Pagarajan, and P. Balasubramanian. 2008. "Broadening the genetic base and introgression of MYMV resistance and yield improvement through unexplored genes from wild relatives in mungbean."Plant Mutation Reports 2 (2):33- 43.
Pratap, A., P.S. Basu, S. Gupta, N. Malviya, N. Rajan, R. Tomar, L. Madhavan, N. Nadarajan, and N.P. Singh. 2014. "Identification and characterization of sources for photo‐and thermo‐insensitivity in Vigna species."Plant Breeding 133 (6):756-764.
Schafleitner, R., S.-m. Huang, S.-h. Chu, J.-y. Yen, C.-y. Lin, M.-r. Yan, B. Krishnan, M.-s. Liu, H.-f. Lo, and C.-y. Chen. 2016. "Identification of single nucleotide polymorphism markers associated with resistance to bruchids (Callosobruchus spp.) in wild mungbean (Vigna radiata var. sublobata) and cultivated V. radiata through genotyping by sequencing and quantitative trait locus analysis."BMC…
Somta, P., Kaga, A., Tomooka, N., Kashiwaba, K., Isemura, T., Chaitieng, B., and Vaughan, D. A. (2006). Development of an interspecific Vigna linkage map between Vigna umbellata (Thunb.) Ohwi & Ohashi and V. nakashimae (Ohwi) Ohwi & Ohashi and its use in analysis of bruchid resistance and comparative genomics. Plant Breeding, 125(1), 77-84.
Tomooka, N., C. Lairungreang, P. Nakeeraks, Y. Egawa, and C. Thavarasook. 1992. "Development of Bruchid‐Resistant Mungbean Line Using Wild Mungbean Germplasm in Thailand."Plant Breeding 109 (1):60-66.
TOMOOKA, N., D. VAUGHAN, R.-Q. XU, K. KASHIWABA, and A. KAGA. 2001. "Japanese native Vigna genetic resources."Japan Agricultural Research Quarterly: JARQ 35 (1):1-9.
Tomooka, N., K. Kashiwaba, D.A. Vaughan, M. Ishimoto, and Y. Egawa. 2000. "The effectiveness of evaluating wild species: searching for sources of resistance to bruchid beetles in the genus Vigna subgenus Ceratotropis."Euphytica 115 (1):27-41.
Tripathy, S.K., P. Nayak, D. Lenka, D. Swain, B. Baisakh, P. Mohanty, N. Senapati, G. Dash, S. Dash, and P. Mohapatra. 2016. "Morphological diversity of local land races and wild forms of mungbean." Legume Research-An International Journal 39 (4):485-493.
Van Zonneveld, M., M. Rakha, S. yee Tan, Y.-Y. Chou, C.-H. Chang, J.-Y. Yen, R. Schafleitner, R. Nair, K. Naito, and S.Ø. Solberg. 2020. "Mapping patterns of abiotic and biotic stress resilience uncovers conservation gaps and breeding potential of Vigna wild relatives." Scientific reports 10 (1):1-11.
Yoshida, J., N. Tomooka, T. Yee Khaing, P.S. Shantha, H. Naito, Y. Matsuda, and H. Ehara. 2020. "Unique responses of three highly salt-tolerant wild Vigna species against salt stress." Plant Production Science 23 (1):114-128.
Chahota, R.K., Sharma, T.R., Sharma, S.K., Kumar, N. andRana, J.C. (2013). Horsegram. Genetic and Genomic Resources of Grain Legume Improvement, Elsevier, pp.293-305.
Dikshit N, Katna G, Mohanty CS, Das AB, Shivaraj N (2013) Horse gram. In: Singh M, Bisht IS, Dutta M (eds) Broadening the genetic base of grain legumes. Springer, New Delhi, pp 209–215.
Morris JB (2008) Macrotylomaaxillareand M. uniflorum: descriptor analysis, anthocyanin indexes, and potential uses. Genet Resour Crop Evol 55:5–8.
Staples, I. B. (1966). A promising new legume. Queensland Agricultural Journal, 92, 388–392.
Staples, I. B., (1982). Intra and interspecific crosses in Macrotylomaaxillare. Proceedings of the Second Australian Agronomy Conference, p. 340, Wagga.
Yadav S, Negi KS, Mandal S (2004) Protein and oil rich wild horsegram. Genet Resour Crop Evol 51:629–633.
Jain HK, Mehra KL (1980) Evaluation, adaptation, relationship and cases of the species of Vignacultivation in Asia. In: Summerfield RJ, Butnting AH (eds) Advances in legume science. RoyalBotanical Garden, Kew, Lodon, pp 459–468.
Somta P, Jomsangawong A, Yundaeng C, Yuan X, Chen J, Tomooka N, Chen X. 2018. Genetic Dissection of Azuki Bean Weevil (Callosobruchuschinensis L.) Resistance in Moth Bean (Vignaaconitifolia [Jaqc.] Maréchal). Genes (Basel). 9(11):555.
Surekha, C., Kumari, K.N., Aruna, L.V., Suneetha, G., Arundhati, A., and KaviKishor P. B. (2014). Expression of the Vignaaconitifolia P5CSF129A gene in transgenic pigeonpea enhances proline accumulation and salt tolerance. Plant Cell Tiss Organ Cult 116, 27–36.
Tomooka N, Vaughan DA, Xu RQ, Kashiwaba K, Kaga A (2001) Japanese native Vignageneticresources. JpnAgric Res Q 35:1–9.
Egawa Y, Takeda H, Suzuki K (1999) Research plan on crop heat tolerance at the crop introduction and cultivation laboratory. Japan Int Res CenterAgricSci Working Rep 14:103–107.
Konarev AV, Tomooka N, Vaughan DA (2002) Proteinase inhibitor polymorphism in the genus Vigna Savi subgenus Ceratotropisand its biosystematic implications. Euphytica 123:165–177.
Pratap A, Joseph John K, Basu PS (2012) Identification of photo-thermo insensitive wild accessions of Vigna. Pulses Newslet 23:3.
Somta C, Somta P, Tomooka N, Ooi PAC, Vaughan DA, Srinives P (2008) Characterization of new sources of mungbean (Vigna radiate (L.) Wilczek) resistanceto bruchids, Callosobruchusspp. (Coleoptera: Bruchidae). J Stored Prod Res 44:316–321.
Somta P, Kaga A, Tomooka N, Kashiwaba K, Isemura T, Chaitieng B, Srinives P, Vaughan DA(2006) Development of an interspecifi c Vigna linkage map between Vigna umbellate (Thunb.) Ohwi&Ohashi and V. nakashimae (Ohwi) Ohwi&Ohashi and its use in analysis of bruchid resistance and comparative genomics. Plant Breed 125:77–84.
Tomooka N, Kaga A, Vaughan DA (2006) The Asian Vigna (Vigna subgenus Ceratotropis) biodiversity and evolution. In: Sharma AK, Sharma A (eds) Plant genome: biodiversity and evolution. Part C phanerogams (angiosperms- dicotyledons), vol 1. Science Publishers, Enfield,New Jersey, pp 87–126.
Tomooka N, Lairungruang C, Nakeeraks P, Egawa Y, Thavarasook C (1992) Development of bruchid resistant mungbean using wild mungbean germplasm in Thailand. Plant Breed109:60–66.
Tomooka, N., Kashiwaba, K., Vaughan, D. A., Ishimoto, M., & Egawa, Y. (2000). The effectiveness of evaluating wild species: searching for sources of resistance to bruchid beetles in the genus Vigna subgenus Ceratotropis. Euphytica, 115(1), 27-41.
Verma MM, Brar JS (1996) Breeding approaches for increasing yield potential of mungbean. In: Asthana AN, Kim DH (eds) Recent advances in mungbean research. Indian Society of Pulses Research and Development, Kanpur, India, pp 102–123.
Abberton, M. T., Michaelson‐Yeates, T. P. T., Marshall, A. H., Holdbrook‐Smith, K., & Rhodes, I. (1998). Morphological characteristics of hybrids between white clover, Trifolium repens L., and Caucasian clover, Trifolium ambiguum M. Bieb. Plant breeding, 117(5), 494-496.
Armour, D. J., Mackie, J. M., Musial, J. M., & Irwin, J. A. G. (2008). Transfer of anthracnose resistance and pod coiling traits from Medicago arborea to M. sativa by sexual reproduction. Theoretical and Applied Genetics, 117(2), 149-156.
Hussain SW, Verry IM, Williams WM. Development of breeding populations from interspecific hybrids between Trifolium repens L. and T. occidentale Coombe. Plant Breeding. 2016 Feb;135(1):118-23.
Hussain, S. W., Williams, W. M., Mercer, C. F., & White, D. W. R. (1997). Transfer of clover cyst nematode resistance from Trifolium nigrescens Viv. to T. repens L. by interspecific hybridisation. Theoretical and Applied Genetics, 95(8), 1274-1281.
Irwin, J. A. G., Armour, D. J., Pepper, P. M., & Lowe, K. F. (2010). Heterosis in lucerne testcrosses with Medicago arborea introgressions and Omani landraces and their performance in synthetics. Crop and Pasture Science, 61(6), 450-463.
Irwin, J. A., Sewell, J. C., Woodfield, D. R., & Bingham, E. T. (2016). Restructuring lucerne ('Medicago sativa') through introgression of the Medicago arborea genome. Agricultural Science, 28(1), 40-46.
Lloyd DC, Vale JE, Sizer-Coverdale EM, Marshall AH. Interspecific hybridisation of white clover and Caucasian clover confers grazing tolerance. Grassland resources for extensive farming systems in marginal lands: major drivers and future scenarios. 2017:351.
Marshall AH, Williams TA, Abberton MT, Michaelson‐Yeates TP, Olyott P, Powell HG. Forage quality of white clover (Trifolium repens L.)× Caucasian clover (T. ambiguum M. Bieb.) hybrids and their grass companion when grown over three harvest years. Grass and Forage Science. 2004 Mar;59(1):91-9.
Marshall AH, Williams TA, Powell HG, Abberton MT, Michaelson‐Yeates TP. Forage yield and persistency of Trifolium repens× Trifolium nigrescens hybrids when sown with a perennial ryegrass companion. Grass and Forage Science. 2002 Sep;57(3):232-8.
Mizukami, Y., Takamizo, T., Kanbe, M., Inami, S., & Hattori, K. (2006). Interspecific hybrids between Medicago sativa L. and annual Medicago containing Alfafa weevil resistance. Plant Cell, Tissue and Organ Culture, 84(1), 80-89.
Nichols SN, Crush JR, Ouyang L. 2014b Phosphate responses of some Trifolium repens × T. uniflorum interspecific hybrids grown in soil. Crop and Pasture Science. May 12;65(4):382-7.
Nichols SN, Hofmann RW, Williams WM, Crush JR. 2014a Nutrient responses and macronutrient composition of some Trifolium repens× Trifolium uniflorum interspecific hybrids. Crop and Pasture Science. 29;65(4):370-81.
Stoutjesdijk, P. A., Larkin, P. J., & Sale, P. W. G. (1995). Improving the acid-soil tolerance of Medicago sativa by asymmetric somatic hybridisation. In Plant-Soil Interactions at Low pH: Principles and Management (pp. 455-457). Springer, Dordrecht.
Williams WM, Verry IM, Ansari HA, Hussain SW, Ullah I, Ellison NW. A Eurasia-wide polyploid species complex involving 6 x Trifolium ambiguum, 2 x T. occidentale and 4 x T. repens produces interspecific hybrids with significance for clover breeding. BMC plant biology. 2019 Dec;19(1):1-2.
Caligari PDS, Romer P, Rahim MA, Huyghe C, Neves-Martins J, Sawicka-Sienkiewicz EJ (2000) The potential of Lupinusmutabilis as a crop. In: Knight R (ed) Linking research and marketing opportunities for pulses in the 21st century. Proceedings of the 3rd international food legumes research conference, Kluwer, Dordrecht, pp 569–573
Cheng Y, Jones RAC (2000) Biological properties of necrotic and non-necrotic strains of bean yellow mosaic virus in cool season grain legumes. Ann ApplBiol 136:215–227
Cheng Y, Jones RAC, Thackray DJ (2002) Deploying strain specific hypersensitive resistance to diminish temporal virus spread. Ann ApplBiol 140:69–79
Clements JC, Dracup M, Galwey NW (2002) Effect of genotype and environment on proportion of seed hull and pod wall in lupin. Aust J Agric Res 53:1147–1154
Clements JC, Zvyagin AV, Silva KKMBD, Wanner T, Sampson DD, Cowling WA (2004) Optical coherence tomography as a novel tool for non-destructive measurement of the hull thickness of lupin seeds. Plant Breed, 123:266–270
Culvenor CCJ, Petterson DS (1986) Lupin toxins – alkaloids and phomopsins. In: Department of Agriculture Western Australia, South Perth. Proceedings of the 4th international lupin conference, 15–22 Aug 1986, Geraldton, Australia, pp 188–198
Gladstones JS (1970) Lupins as crop plants. Field Crops Abstr 23:123–148
Hove EL, King S, Hill GD (1978) Composition, protein quality, and toxins of the grain legumes Glycine max, Lupinus spp., Phaseolus spp., Pisum sativum, and Viciafaba. N.Z. J Agri Res 21:457–462
Jones RAC, Coutts BA, Cheng Y (2003) Yield limiting potential of necrotic and non-necrotic strains of Bean yellow mosaic virus in narrow-leafed lupin (Lupinusangustifolius). Austr JAgri Res 54:849–859
Jones RAC, McLean GD (1989) Virus diseases of lupins. Ann ApplBiol 114:609–637
Petterson DS, Sipsas S, Mackintosh JB (1997) The chemical composition and nutritive value of Australian grain legumes, 2nd edn. Grains Research and Development Corporation, Canberra, Australia
Roemer P, Jachn-Deesbach W (1988) In: Twardowski T (ed) Development in Lupinusmutabilis breeding. Proceedings of the 5th international lupin conference. 5–8 July 1988, Poznan´, Poland. pp. 40–50.
Sipsas S (2004) Lupin vs Soy – no longer the poor relative. In: Crop Updates 2004, Department of Agriculture, Western Australia
Wink M (1994) Biological activities and potential application of lupin alkaloids. In: Neves-Martins JM, Costa ML (eds) Advances in lupin research. Proceedings of the 7th interna- tional lupin conference, 18–23 April 1993. Technical Uni- versity of Lisbon, Evora, Portugal, pp 161–178
Byrne, O., Hardie, D., Khan, T., Speijers, J. & Yan, G. Genetic analysis of pod and seed resistance to pea weevil in a Pisum sativum × P. fulvum interspecific cross. Aust. J. Agric. Res. 59, 854–862 (2008).
Byrne, O. M. T. Incorporation of pea weevil resistance from wild pea (Pisum fulvum) into cultivated field pea (Pisum sativum) (University of Western Australia, 2005).
Fondevilla, S., ÅVila, C., Cubero, J. & Rubiales, D. Response to Mycosphaerella pinodes in a germplasm collection of Pisum spp. Plant Breed. 124, 313–315 (2005).
Clement, S., Hardie, D. & Elberson, L. Variation among accessions of Pisum fulvum for resistance to pea weevil. Crop Sci. 42, 2167–2173 (2002).
Clement, S., McPhee, K., Elberson, L. & Evans, M. Pea weevil, Bruchus pisorum L. (Coleoptera: Bruchidae), resistance in Pisum sativum × Pisum fulvum interspecific crosses. Plant Breed. 128, 478–485 (2009).
